# Supplementary material for: Prevalence of Different Salmonella enterica Subspecies and Serotypes in Wild Carnivores in Emilia-Romagna Region, Italy
Source: Animals (Basel). 2022 Nov 30;12(23):3368. doi: 10.3390/ani12233368 (PMC9738870; doi:10.3390/ani12233368)
Supplement: Supplementary file 1 [file animals-12-03368-s001.zip]

Archive with 1 entries (1 files):
- animals-2056750-supplementary.pdf
